# Supplementary material for: Sex Differences in Admission Urine Culture Positivity, Pathogen Distribution, and Clinical Characteristics Among Patients with Calcium Oxalate Stones
Source: Pathogens. 2026 Jun 30;15(7):692. doi: 10.3390/pathogens15070692 (PMC13414899; doi:10.3390/pathogens15070692)
Supplement: Supplementary file 1 [file pathogens-15-00692-s001.zip]

Archive with 1 entries (1 files):
- pathogens-4337977-supplementary.pdf
